# Supplementary material for: Biologically Enhanced Genome-Wide Association Study Provides Further Evidence for Candidate Loci and Discovers Novel Loci That Influence Risk of Anterior Cruciate Ligament Rupture in a Dog Model
Source: Front Genet. 2021 Mar 5;12:593515. doi: 10.3389/fgene.2021.593515 (PMC7982834; doi:10.3389/fgene.2021.593515)
Supplement: Supplementary file 6 [file Table_4.XLSX]

## Sheet: Sheet1
S4 Table. Average SNP effects from BayesRC genome-wide association study of dogs affected and unaffected with anterior cruciate ligament rupture. Class refers to the biological prior that the SNP was assigned to. SNPs are sorted from largest to smallest absolute value of SNP effect size.
Chromsome:Location	Class	Average SNP effect
chr9:53865770	ACL	0.00611864
chr9:53871457	ACL	0.00535238
chr7:49455960	NA	-0.0042521
chr5:64359450	ACL	0.00393442
chr24:34970050	NA	0.00360881
chr3:51975977	CAND	-0.00317292
chr24:34842049	NA	-0.00296282
chr24:38868995	NA	-0.00251086
chr5:64356666	ACL	0.00243166
chr10:16199198	NA	0.00236161
chr10:20536317	A&S	-0.00232142
chr35:23442178	SYN	0.00221475
chr25:33171736	SYN	-0.00218187
chr10:16138674	NA	0.00215574
chr13:47443664	CAND	-0.00209553
chr11:12024840	CAND	0.00200504
chr32:28999310	A&S	0.00187048
chr32:28996275	A&S	0.00187014
chr12:32821658	CAND	-0.00183636
chr7:49422990	NA	-0.00181099
chr15:2674794	A&S	0.00180938
chr24:32151336	CAND	0.00178534
chr12:32792729	CAND	-0.00178442
chr9:43053330	ACL	-0.00174158
chr1:57856871	A&S	-0.00165486
chr15:31879223	CAND	-0.00162139
chr3:59287831	CAND	-0.00158114
chr1:41687833	A&S	0.00157947
chr7:49415778	NA	-0.00155927
chr10:16118097	NA	0.00155666
chr12:32815853	CAND	-0.00150569
chr24:32144138	CAND	-0.00146354
chr7:49426351	NA	-0.00145906
chr1:31289631	A&S	-0.00144121
chr5:9055237	A&S	-0.0014194
chr9:60820860	A&S	-0.00139893
chr9:9241561	CAND	0.00137867
chr6:47617815	CAND	-0.00137708
chr12:2604649	CAND	-0.00133215
chr36:30472199	CAND	0.00130627
chr3:59282629	CAND	-0.00129353
chr12:36850837	CAND	-0.00129035
chr6:47604275	CAND	-0.00127816
chr17:34324882	A&S	-0.00127264
chr23:34306524	NA	-0.00125688
chr12:36852892	CAND	-0.00125141
chr12:36767540	CAND	-0.00124922
chr17:26672332	ACL	0.00121485
chr15:2655972	A&S	0.00118913
chr3:52046039	CAND	-0.00117263
chr15:31901681	CAND	-0.00115656
chr11:17352738	CAND	0.0011475
chr4:47745347	A&S	0.00114291
chr9:60719635	A&S	0.00113982
chr12:2645574	CAND	0.0011374
chr12:2646358	CAND	0.00113607
chr11:17328197	CAND	0.00112984
chr12:32832747	CAND	-0.0011249
chr1:57845037	A&S	-0.0011048
chr33:18191055	CAND	0.00109315
chr12:36719326	CAND	0.00109102
chr11:17510709	CAND	-0.00108256
chr17:34330702	A&S	-0.00108246
chr12:2623844	CAND	0.00106738
chr17:37036013	CAND	-0.00106148
chr13:47435837	CAND	-0.00106107
chr17:34328511	A&S	0.00105971
chr15:2672629	A&S	0.00104963
chr15:2687666	A&S	0.00104752
chr1:38754357	NA	0.00103693
chr9:53873963	ACL	0.00103019
chr24:24413786	CAND	0.00101924
chr33:26029635	CAND	0.00101571
chr9:684854	ACL	-0.00100466
chr33:25978324	CAND	0.00100275
chr12:2650319	CAND	0.000992452
chr15:31851801	CAND	0.000984257
chr3:59536298	CAND	-0.000981754
chr30:34537557	A&S	0.000981057
chr24:33206056	A&S	-0.00097956
chr9:15641302	ACL	-0.000970327
chr13:5769070	ACL	-0.000963954
chr11:17516071	CAND	-0.000961914
chr12:36777919	CAND	0.000961738
chr24:32159222	CAND	-0.00095924
chr9:60791383	A&S	0.000953651
chr9:22490841	A&S	0.000953072
chr32:29019804	A&S	-0.000945249
chr13:22099888	SYN	0.000942289
chr11:17409672	CAND	-0.000937771
chr11:69082412	CAND	0.000937721
chr3:52006503	CAND	-0.000933821
chr11:17306802	CAND	0.000931803
chr13:47446873	CAND	-0.000929932
chr12:32755978	CAND	0.000927502
chr11:17303540	CAND	0.000916887
chr12:36829576	CAND	-0.00091404
chr13:59960217	SYN	0.000911046
chr32:29029848	A&S	-0.000907097
chr12:32827607	CAND	0.00090618
chr15:31858357	CAND	0.000900848
chr15:31900670	CAND	-0.000897851
chr9:50736186	CAND	-0.000896539
chr20:45275692	CAND	-0.00089557
chr11:69182994	CAND	-0.000895491
chr9:53887112	ACL	-0.000890215
chr33:18217080	CAND	0.000887083
chr4:47748200	A&S	0.000886825
chr1:14977014	CAND	0.000886736
chr10:43982131	SYN	0.000885057
chr32:29011865	A&S	0.000883429
chr12:36763041	CAND	0.000882262
chr8:61340196	ACL	0.000877338
chr1:14974694	CAND	0.000877208
chr33:26007144	CAND	0.000868287
chr15:55447748	SYN	0.000867841
chr15:31846677	CAND	-0.000864542
chr12:36723489	CAND	0.00086436
chr7:49453873	NA	-0.000862893
chr32:29033467	A&S	-0.000860754
chr36:30680375	CAND	0.000858514
chr36:30640827	CAND	0.000850353
chr36:30497126	CAND	-0.00084772
chr11:22740215	ACL	0.00084695
chr4:51746890	ACL	-0.000845638
chr1:14969369	CAND	-0.0008456
chr20:45265171	CAND	-0.000844469
chr15:55457644	SYN	0.000843475
chr11:74268437	A&S	0.000843141
chr9:60720739	A&S	0.000837121
chr3:24231892	CAND	-0.000834113
chr9:50814182	CAND	-0.000831605
chr12:2632079	CAND	0.000831396
chr11:17364805	CAND	0.000827449
chr13:47463782	CAND	-0.000826991
chr10:34605519	SYN	-0.00082675
chr7:27312923	A&S	0.000822693
chr21:25507207	ACL	-0.000821127
chr5:9034007	A&S	-0.00081806
chr23:31138154	SYN	0.000817533
chr20:45281976	CAND	-0.000817499
chr38:123921	CAND	0.000812766
chr23:34929736	SYN	-0.000811689
chr33:17630733	A&S	0.000811315
chr9:26223189	CAND	-0.000807459
chr11:17289779	CAND	0.000806072
chr3:52038273	CAND	-0.000800352
chr11:67598395	A&S	0.000798831
chr12:2636994	CAND	-0.000797042
chr3:52035832	CAND	-0.000796239
chr8:36589863	CAND	0.000794964
chr13:47485977	CAND	-0.000794393
chr11:17418974	CAND	-0.00078841
chr4:51342501	ACL	-0.000788044
chr27:35820286	A&S	0.000786967
chr9:60789142	A&S	0.000786909
chr10:34620239	SYN	0.000783543
chr13:47477286	CAND	-0.000783397
chr3:2396294	SYN	-0.000780344
chr4:51665257	ACL	0.000776073
chr4:51257671	ACL	-0.000774839
chr7:27311374	A&S	0.000773182
chr3:24191034	CAND	-0.00077311
chr3:24115369	CAND	-0.000771506
chr4:51246133	ACL	-0.000771367
chr3:2340565	SYN	-0.000770652
chr32:29040295	A&S	-0.000764755
chr6:36558357	ACL	-0.000761348
chr9:50842259	CAND	-0.000761084
chr14:9061567	SYN	0.00075978
chr6:62093588	CAND	-0.000758468
chr11:17291822	CAND	-0.000757779
chr27:37580481	SYN	-0.000757129
chr3:59440693	CAND	-0.000755789
chr27:35836593	A&S	0.00075403
chr27:45337221	ACL	0.000753033
chr11:69150874	CAND	0.000751195
chr31:39279767	CAND	0.000747594
chr13:47507816	CAND	-0.000746669
chr1:71323615	A&S	0.000744839
chr4:51341905	ACL	-0.000739809
chr25:34213153	ACL	0.000739437
chr3:51993772	CAND	-0.000737919
chr21:25481389	ACL	-0.000736645
chr3:59248943	CAND	-0.000735294
chr4:51265300	ACL	-0.000732799
chr15:31811095	CAND	-0.000732402
chr11:67607185	A&S	-0.000728909
chr25:34197705	ACL	0.000728059
chr1:21902882	SYN	-0.00072768
chr7:27325690	A&S	0.000725295
chr13:47442582	CAND	0.000722749
chr11:17427097	CAND	0.000721698
chr13:47454658	CAND	-0.000721535
chr1:57860123	A&S	0.000720526
chr12:36698963	CAND	0.000720206
chr38:2326006	SYN	-0.000718421
chr3:23661671	ACL	-0.000717707
chr24:17546541	A&S	0.000715221
chr3:24189512	CAND	-0.00071439
chr9:60780769	A&S	-0.000713499
chr3:51980728	CAND	0.000713475
chr12:36716801	CAND	-0.000711742
chr3:2347678	SYN	-0.000711685
chr9:43067923	ACL	-0.000711634
chr11:17399150	CAND	0.000710094
chr6:36521224	ACL	-0.000710038
chr27:45397123	ACL	0.000709398
chr36:22065550	ACL	-0.000709002
chr12:32838003	CAND	-0.000704878
chr12:32791388	CAND	0.00070405
chr27:35823553	A&S	0.000703249
chr34:26309547	A&S	-0.000698917
chr1:41720165	A&S	-0.000696039
chr20:57878023	SYN	0.000695001
chr11:17470965	CAND	-0.000693566
chr38:5954774	ACL	-0.000690239
chr12:36779196	CAND	0.000690039
chr10:16337007	NA	0.000689411
chr10:34424867	SYN	-0.00068886
chr6:37505461	ACL	-0.000688835
chr11:69134549	CAND	0.000688769
chr3:2362946	SYN	-0.000688767
chr34:26478810	A&S	-0.000686879
chr4:51273544	ACL	-0.000686745
chr14:9028362	SYN	0.000686108
chr6:62309499	CAND	-0.000682893
chr27:35828711	A&S	0.000680556
chr29:313597	ACL	-0.000678904
chr15:23474165	ACL	0.000678126
chr14:36479279	CAND	-0.00067777
chr15:31818796	CAND	0.000676264
chr4:51751780	ACL	-0.000675589
chr9:60758245	A&S	-0.000674598
chr1:41704833	A&S	-0.000670463
chr6:36501970	ACL	-0.000668899
chr32:28138061	ACL	0.000667728
chr24:34962213	NA	-0.000667413
chr1:21896556	SYN	-0.000666918
chr14:9007123	SYN	0.000666357
chr2:68637515	A&S	-0.000665245
chr12:36710687	CAND	-0.000664154
chr9:60828016	A&S	0.000663017
chr11:67591777	A&S	0.000662145
chr2:68646744	A&S	-0.000662124
chr11:17353378	CAND	0.000661774
chr33:17588252	A&S	0.000661388
chr31:39278182	CAND	-0.000661041
chr11:17567746	CAND	0.000660828
chr1:41707767	A&S	-0.000659836
chr8:61268652	ACL	-0.000659649
chr3:59316572	CAND	0.000659221
chr11:17433562	CAND	-0.000658758
chr12:36841895	CAND	0.000657255
chr1:21895847	SYN	-0.000656211
chr36:30528261	CAND	-0.000655232
chr1:21912659	SYN	-0.00065299
chr27:35803982	A&S	0.000652089
chr17:52737939	ACL	-0.000651893
chr21:25531457	ACL	-0.000651408
chr34:26474189	A&S	-0.000650789
chr24:22119774	ACL	0.000650107
chr36:30501349	CAND	0.000649896
chr3:59299204	CAND	0.000649494
chr9:9215670	CAND	-0.00064738
chr33:17583027	A&S	-0.000646497
chr2:68650963	A&S	-0.000645811
chr3:59226092	CAND	-0.000645249
chr3:52019926	CAND	-0.000644996
chr11:69125565	CAND	0.000643989
chr13:59961763	SYN	0.00064396
chr2:68697971	A&S	-0.000642329
chr1:31251741	A&S	-0.000640742
chr3:24179300	CAND	-0.000637717
chr12:36725932	CAND	0.000637326
chr23:26148612	NA	-0.000637192
chr9:9244154	CAND	-0.000636844
chr9:26219904	CAND	-0.000636786
chr18:17356039	ACL	0.000635406
chr9:9230528	CAND	-0.000635049
chr3:51971044	CAND	0.000634714
chr3:2442784	SYN	-0.000634603
chr22:46211732	SYN	0.000630473
chr13:47451768	CAND	-0.00062897
chr6:36504507	ACL	-0.00062766
chr33:17581449	A&S	-0.000625773
chr27:36122160	SYN	0.000624877
chr24:32146159	CAND	0.000624427
chr13:47489723	CAND	-0.000624078
chr10:16110663	NA	0.000623576
chr12:2636901	CAND	0.000623448
chr1:41653407	A&S	0.000622958
chr3:59219404	CAND	-0.000622256
chr10:43995345	SYN	0.00062085
chr4:51277123	ACL	-0.000619334
chr24:32156087	CAND	-0.000618782
chr9:60745621	A&S	0.000616836
chr1:21934496	SYN	-0.000615917
chr27:35852054	A&S	-0.000615395
chr36:30693157	CAND	-0.000614886
chr33:18271300	CAND	0.000612765
chr12:66297845	ACL	-0.000612233
chr3:24234151	CAND	0.000610409
chr38:21792698	SYN	-0.00060959
chr7:49458749	NA	-0.000609297
chr27:35843667	A&S	-0.000607814
chr3:24221670	CAND	0.000607303
chr14:9054201	SYN	0.000606756
chr24:33231985	A&S	-0.00060575
chr36:30532292	CAND	0.000605638
chr12:12194152	CAND	-0.00060412
chr1:21900708	SYN	0.000603071
chr3:59675341	CAND	-0.000602668
chr15:31856138	CAND	-0.000601124
chr4:51238499	ACL	-0.000600756
chr32:28138522	ACL	0.000600545
chr12:32751330	CAND	0.000598768
chr9:9507215	ACL	0.000598729
chr4:51591900	ACL	-0.000598163
chr5:65307346	ACL	-0.000597911
chr24:33244308	A&S	-0.000596387
chr8:61339937	ACL	0.000595962
chr10:43934662	SYN	0.000595947
chr3:59218251	CAND	-0.000595619
chr3:24229526	CAND	0.000594403
chr11:74230370	A&S	-0.000593118
chr21:41134686	ACL	0.000592789
chr29:10980245	ACL	0.000592711
chr22:46207305	SYN	0.000592394
chr11:17322315	CAND	0.000592264
chr17:36996875	CAND	0.000591859
chr21:25494285	ACL	0.000590921
chr3:51970554	CAND	0.000588927
chr29:10959107	ACL	0.000588203
chr24:17558440	A&S	-0.000588112
chr6:47628273	CAND	-0.00058788
chr1:21906014	SYN	0.000587409
chr32:29016604	A&S	0.00058663
chr1:31270307	A&S	0.000584658
chr1:22143947	SYN	-0.000584425
chr14:36491186	CAND	-0.000584213
chr10:20488219	A&S	-0.00058354
chr1:22409611	SYN	-0.000580711
chr17:34338886	A&S	-0.000580567
chr27:35853689	A&S	-0.000580203
chr7:27323156	A&S	0.000579226
chr3:52055559	CAND	0.000578544
chr1:17410616	ACL	-0.000577604
chr6:47624633	CAND	0.000577018
chr9:9226881	CAND	0.000576355
chr7:27339794	A&S	0.000576028
chr21:28679408	SYN	0.000575559
chr15:23330402	ACL	-0.000575488
chr1:17400603	ACL	-0.000575184
chr9:60796796	A&S	0.000574992
chr10:20559910	A&S	-0.000574973
chr31:21183292	ACL	-0.00057311
chr10:34595630	SYN	0.000571472
chr36:30486391	CAND	0.000571108
chr15:31873218	CAND	-0.0005689
chr2:64632141	SYN	-0.000566295
chr36:24753231	SYN	0.000566069
chr1:71229060	A&S	-0.000566049
chr1:57907132	A&S	-0.000565893
chr1:57868023	A&S	0.000565357
chr15:54545936	SYN	0.000564881
chr14:55047565	SYN	-0.000564308
chr5:65289598	ACL	-0.000563932
chr3:24190808	CAND	-0.000563452
chr7:27346811	A&S	0.000563299
chr6:36516438	ACL	-0.000560503
chr6:62080531	CAND	-0.000559647
chr11:69134317	CAND	-0.000559279
chr12:2610308	CAND	0.000556553
chr26:27832478	A&S	-0.000556442
chr11:17286726	CAND	0.000555886
chr13:47422770	CAND	-0.000554579
chr36:30608081	CAND	0.000553961
chr15:31826994	CAND	0.000553756
chr3:51978044	CAND	0.000553324
chr1:22376276	SYN	-0.000553319
chr6:17166248	ACL	-0.000552718
chr1:22383780	SYN	-0.000552701
chr28:27479310	SYN	0.000552417
chr30:18198943	ACL	-0.000551863
chr11:74224357	A&S	0.000549267
chr29:11012291	ACL	0.000548391
chr29:11043627	ACL	-0.000548357
chr2:51288427	ACL	0.000547967
chr6:47491944	CAND	0.000546679
chr14:55040745	SYN	-0.000546107
chr6:47647202	CAND	-0.000545871
chr9:60774302	A&S	-0.000545864
chr27:10297035	ACL	-0.000545308
chr26:27974381	A&S	0.000545109
chr5:28904666	CAND	-0.000545077
chr11:17542622	CAND	0.000544271
chr1:14996639	CAND	0.000544184
chr15:31898971	CAND	-0.0005439
chr28:17045289	SYN	-0.000542988
chr24:17583701	A&S	-0.000542927
chr11:17308318	CAND	0.000542925
chr36:30548758	CAND	0.000542618
chr24:37807043	ACL	0.000542552
chr11:17422778	CAND	0.00054251
chr1:14972203	CAND	-0.000542256
chr17:34348315	A&S	-0.000541943
chr20:45253938	CAND	-0.000541511
chr27:18370078	A&S	0.000540899
chr33:26004413	CAND	0.000540704
chr23:31160601	SYN	-0.000540161
chr7:27337727	A&S	0.000539827
chr11:17477119	CAND	0.000539332
chr5:28918921	CAND	0.000539275
chr8:36667700	CAND	-0.000538953
chr13:47477393	CAND	-0.00053733
chr33:17592763	A&S	-0.000536347
chr27:18470264	A&S	0.000535718
chr9:50757303	CAND	-0.000535716
chr15:31828800	CAND	0.000535382
chr3:59579348	CAND	-0.000535243
chr33:17601000	A&S	-0.000534881
chr26:27985684	A&S	0.000534275
chr1:31236109	A&S	-0.000534
chr20:45250264	CAND	-0.000533908
chr15:23355940	ACL	-0.000532862
chr12:36812903	CAND	-0.00053255
chr23:41315782	ACL	0.00053135
chr11:74277993	A&S	0.000531014
chr6:47505573	CAND	0.000530728
chr1:40605543	SYN	0.00053022
chr1:17219552	SYN	0.000529794
chr9:60816315	A&S	0.000529519
chr27:35834564	A&S	0.000529267
chr33:17629067	A&S	-0.000528614
chr6:47543133	CAND	0.000528598
chr12:12228936	CAND	-0.000527484
chr5:28902516	CAND	-0.000525899
chr32:29005558	A&S	0.000525357
chr35:23479631	SYN	0.000524075
chr3:24172881	CAND	0.000522802
chr1:22386686	SYN	-0.000522792
chr8:17218485	ACL	-0.000522632
chr33:18214727	CAND	0.000520731
chr12:12232634	CAND	-0.00052041
chr24:32138767	CAND	-0.000519963
chr1:41604571	A&S	0.000519734
chr32:29037146	A&S	-0.000519645
chr12:2607997	CAND	0.000519425
chr1:41708529	A&S	-0.000518853
chr2:56351620	ACL	0.000518337
chr6:47545190	CAND	0.000516493
chr6:47511814	CAND	0.000516135
chr9:53863182	ACL	0.00051507
chr9:9254333	CAND	0.000513621
chr32:21053294	ACL	-0.000513531
chr26:27989385	A&S	0.000513027
chr1:41715493	A&S	-0.000513
chr34:26475906	A&S	-0.00051268
chr10:44015667	SYN	0.000512514
chr27:25603109	ACL	-0.000511046
chr17:52740362	ACL	-0.000511041
chr12:32830614	CAND	0.000510319
chr32:21055580	ACL	-0.000510307
chr1:22362391	SYN	-0.000510295
chr11:17344261	CAND	-0.000510058
chr33:17640800	A&S	0.000509635
chr13:39608793	SYN	-0.000508638
chr36:24650636	SYN	0.000508374
chr9:53903831	ACL	0.000508122
chr17:34335677	A&S	0.0005081
chr3:51982923	CAND	0.000507787
chr6:36543085	ACL	-0.000507637
chr10:20579387	A&S	0.000507464
chr30:34506564	A&S	-0.000506453
chr11:17337050	CAND	-0.000505981
chr12:32786020	CAND	-0.00050589
chr9:60744259	A&S	0.000505641
chr23:32696450	NA	-0.000505623
chr5:9056961	A&S	0.000505511
chr33:26433556	ACL	-0.000505454
chr9:60762852	A&S	0.000504957
chr21:37433748	ACL	0.000504914
chr3:59567690	CAND	-0.000504595
chr21:25520187	ACL	-0.000504028
chr31:37765068	NA	0.000503782
chr10:40625808	SYN	-0.000503127
chr17:26654870	ACL	-0.000503071
chr23:26140588	NA	-0.000502481
chr33:17613195	A&S	-0.000501614
chr29:10951142	ACL	-0.000501304
chr6:6327335	CAND	-0.000500803
chr26:27837102	A&S	0.000500487
chr21:28654910	SYN	0.000499129
chr10:40599547	SYN	-0.000499008
chr5:9062163	A&S	-0.000498851
chr12:36703464	CAND	0.000498408
chr3:24248161	CAND	0.000498354
chr9:33257630	ACL	-0.000498343
chr6:62293800	CAND	-0.000498338
chr1:22011298	SYN	-0.000497977
chr9:60777996	A&S	0.000497167
chr36:24742677	SYN	0.000497082
chr12:32798404	CAND	-0.000496855
chr9:53937266	ACL	-0.000496794
chr9:60772370	A&S	-0.000494553
chr17:25438163	A&S	-0.000493605
chr6:62139064	CAND	-0.000493438
chr15:31803356	CAND	0.000492077
chr6:36507705	ACL	-0.000492022
chr4:47761031	A&S	-0.000491379
chr13:47461439	CAND	-0.000491204
chr4:41950520	ACL	0.000489924
chr18:17382885	SYN	0.000489781
chr17:25487975	A&S	-0.000489613
chr9:43139881	ACL	-0.000489366
chr36:30491459	CAND	-0.000488859
chr30:34525661	A&S	0.000488411
chr6:47526952	CAND	0.000488208
chr3:52043557	CAND	-0.000488005
chr9:20619896	ACL	-0.00048568
chr13:47439231	CAND	-0.000484903
chr4:54955747	A&S	-0.000484652
chr11:62463272	A&S	-0.000484611
chr21:33955201	ACL	-0.000484295
chr3:24157742	CAND	0.000483763
chr10:16264953	NA	0.000483671
chr14:36469959	CAND	-0.000483459
chr13:39606728	SYN	-0.000482464
chr3:59381030	CAND	0.000482385
chr9:42154162	ACL	-0.000482245
chr3:59214765	CAND	-0.000481563
chr11:17483043	CAND	0.000481437
chr6:36509868	ACL	-0.000481078
chr11:52199891	SYN	-0.000480866
chr29:10936835	ACL	-0.000480644
chr12:36817126	CAND	-0.000480137
chr33:25916730	CAND	0.000479632
chr3:52028969	CAND	0.000479401
chr3:59593174	CAND	-0.000478759
chr9:42035362	ACL	-0.000478717
chr26:12758632	SYN	-0.000478571
chr38:127983	CAND	-0.000478472
chr9:43077785	ACL	-0.000478191
chr24:32367833	SYN	-0.000477704
chr17:34314628	A&S	0.00047721
chr3:24215836	CAND	0.0004771
chr36:24677160	SYN	-0.000476991
chr3:59267120	CAND	-0.00047674
chr15:55432867	SYN	0.00047663
chr4:51428034	ACL	-0.000476554
chr5:28901026	CAND	-0.00047628
chr33:25933619	CAND	0.000475906
chr3:24213583	CAND	-0.000475791
chr3:59436283	CAND	-0.000475733
chr11:74263410	A&S	0.000474952
chr6:47510020	CAND	0.000474457
chr9:42039808	ACL	-0.000474118
chr33:18217021	CAND	0.000473808
chr11:74287692	A&S	0.00047372
chr11:17498228	CAND	0.000472656
chr11:74271258	A&S	-0.000472655
chr9:53937817	ACL	-0.000472357
chr6:47642232	CAND	0.000472222
chr12:43339423	NA	0.000472017
chr1:14979701	CAND	-0.000471524
chr11:17500255	CAND	-0.000471096
chr36:30520572	CAND	-0.000469808
chr23:34824018	SYN	-0.00046974
chr30:34527869	A&S	-0.000469513
chr29:364967	ACL	-0.000469093
chr1:71258039	A&S	-0.000468553
chr10:16087141	NA	0.00046822
chr23:37679173	ACL	0.000468126
chr9:33173225	ACL	-0.000468121
chr14:9290445	SYN	0.000467236
chr23:45779151	SYN	0.000467206
chr1:63971590	SYN	0.000465955
chr4:47767202	A&S	-0.000465656
chr10:34457843	SYN	0.000465141
chr6:61994902	CAND	-0.000465121
chr9:34269777	ACL	0.000465099
chr11:17549389	CAND	-0.00046488
chr6:36523493	ACL	0.000464113
chr20:45289969	CAND	-0.00046408
chr6:61999768	CAND	-0.000463787
chr10:20583867	A&S	-0.000463506
chr11:17318614	CAND	-0.000462967
chr3:51988809	CAND	-0.000462234
chr6:47587937	CAND	0.000461974
chr9:15026239	A&S	0.000461284
chr14:8991689	SYN	0.000461269
chr34:26366165	A&S	-0.000459882
chr9:15028429	A&S	0.000459569
chr6:36532478	ACL	-0.00045865
chr17:26682056	ACL	-0.000458589
chr6:47536013	CAND	0.000458511
chr9:20612845	ACL	-0.0004583
chr28:16953285	SYN	-0.000457727
chr24:32142467	CAND	0.000457402
chr15:23506029	ACL	0.000457332
chr6:47410802	CAND	0.000457034
chr9:60744386	A&S	-0.000456481
chr25:3754637	ACL	0.000456436
chr9:42592319	SYN	-0.000456416
chr10:34392638	SYN	0.000456393
chr11:69148621	CAND	0.000456181
chr14:9139237	SYN	0.000455988
chr24:17547190	A&S	-0.000455738
chr4:51378002	ACL	0.000455657
chr10:20532086	A&S	0.000455532
chr33:26041584	CAND	0.000454329
chr3:59442917	CAND	-0.000454212
chr15:55454087	SYN	0.000453558
chr14:9244130	SYN	0.000453443
chr9:53878575	ACL	0.000453282
chr11:52201097	SYN	-0.000452309
chr24:22162090	ACL	-0.000451377
chr1:93895560	SYN	0.000451117
chr17:34353096	A&S	0.000449673
chr25:3756540	ACL	0.000449599
chr9:33178065	ACL	-0.000449405
chr9:60832361	A&S	0.00044931
chr27:18380573	A&S	0.000448921
chr9:60830137	A&S	0.000447982
chr11:69126507	CAND	0.000447349
chr5:28971343	CAND	0.00044699
chr15:23360200	ACL	-0.000446839
chr9:14998702	A&S	0.000446622
chr1:93897684	SYN	0.0004465
chr1:17338732	ACL	0.000445389
chr5:28998066	CAND	0.000444577
chr6:47610579	CAND	0.000444029
chr11:17431417	CAND	-0.00044394
chr9:50849698	CAND	-0.000443861
chr1:17421590	ACL	-0.000443762
chr4:47788016	A&S	-0.000443064
chr15:55454096	SYN	0.000442884
chr9:9370441	ACL	-0.000442171
chr7:50407523	NA	0.000440922
chr32:28168522	ACL	0.000440595
chr14:9084937	SYN	0.000440385
chr7:35417643	ACL	0.000439992
chr23:34930694	SYN	0.000439789
chr21:32898634	ACL	0.000439631
chr10:40611059	SYN	-0.000439522
chr24:22139517	ACL	0.000439319
chr11:62494499	A&S	0.000439194
chr3:59437765	CAND	-0.000439116
chr30:14639519	CAND	0.000438941
chr38:5952767	ACL	-0.000438821
chr32:29028375	A&S	0.000438665
chr9:50732567	CAND	-0.000437252
chr9:50730677	CAND	-0.000437057
chr33:25955413	CAND	0.000436946
chr6:17142097	ACL	-0.00043634
chr27:35835202	A&S	0.000436196
chr10:20586057	A&S	-0.000436156
chr6:62296065	CAND	-0.000435386
chr27:35832467	A&S	0.000434443
chr5:9042722	A&S	-0.000434089
chr34:26515742	A&S	0.000434035
chr33:26001662	CAND	-0.00043379
chr24:24400203	CAND	-0.000433642
chr24:22124870	ACL	-0.000433547
chr3:59585369	CAND	-0.000432733
chr27:31248691	SYN	0.000432642
chr14:9123280	SYN	0.000432302
chr9:42127933	ACL	-0.000431788
chr3:23771663	ACL	-0.00043139
chr34:26338822	A&S	-0.000430671
chr15:23439560	ACL	-0.000430648
chr15:23470866	ACL	-0.000429191
chr2:68696298	A&S	-0.00042877
chr10:20506103	A&S	-0.000428687
chr10:34472951	SYN	0.000428139
chr27:44911289	SYN	0.000427107
chr9:33281214	ACL	-0.000426307
chr10:58498373	SYN	-0.000424853
chr27:36778398	SYN	0.000424812
chr34:26324125	A&S	-0.000424717
chr14:9131311	SYN	0.000424071
chr15:40452490	SYN	0.000423962
chr34:26325423	A&S	-0.000422325
chr34:26336172	A&S	-0.000422007
chr14:9021488	SYN	0.000421433
chr10:34728464	SYN	-0.000421394
chr1:41634380	A&S	0.00042138
chr4:51436877	ACL	-0.000420595
chr11:17331413	CAND	-0.000420556
chr12:32777130	CAND	0.000420549
chr33:26019914	CAND	-0.000420345
chr4:51238039	ACL	-0.000420323
chr9:42135215	ACL	-0.000420319
chr23:41274282	ACL	0.000419872
chr10:34610069	SYN	0.000419674
chr2:68686582	A&S	0.000419518
chr9:49811905	ACL	-0.000417212
chr4:51537599	ACL	0.000417143
chr3:59615356	CAND	0.000416559
chr14:55056329	SYN	-0.000416288
chr3:52011452	CAND	-0.000415658
chr5:28990959	CAND	0.000414556
chr27:44912153	SYN	0.000414244
chr9:60823200	A&S	0.000413129
chr2:43950970	ACL	-0.000412483
chr6:47590116	CAND	0.000412462
chr3:24187998	CAND	-0.00041235
chr30:34518965	A&S	0.00041179
chr3:59316812	CAND	-0.000411678
chr33:25869394	CAND	-0.000411182
chr22:45422078	A&S	-0.000410853
chr12:32775916	CAND	0.0004108
chr9:42114355	ACL	-0.000410575
chr11:69085298	CAND	-0.000410427
chr13:59967220	SYN	0.000410038
chr25:33082308	SYN	0.000409781
chr30:14774727	CAND	0.000409701
chr15:55469083	SYN	0.000409226
chr27:18378915	A&S	0.000408961
chr23:45764808	SYN	-0.000408502
chr15:31833315	CAND	0.000407967
chr33:26420284	ACL	0.0004078
chr6:17157333	ACL	-0.000406972
chr10:20554353	A&S	0.000406756
chr9:43073471	ACL	-0.000406658
chr38:114614	CAND	-0.000406598
chr8:10065019	ACL	-0.000406363
chr20:25038286	ACL	0.000406104
chr9:43070750	ACL	-0.000405933
chr11:56277283	ACL	-0.000404563
chr25:33117348	SYN	0.000404485
chr3:51997985	CAND	-0.000404404
chr20:25031845	ACL	0.000404218
chr6:6303343	CAND	-0.000404015
chr9:60880802	A&S	0.000403937
chr3:59270407	CAND	-0.000403311
chr11:62472201	A&S	0.000402999
chr34:26334679	A&S	-0.000402577
chr20:25033160	ACL	0.000402285
chr22:22229810	SYN	-0.00040196
chr30:34523206	A&S	-0.000401646
chr15:55483420	SYN	0.000401412
chr6:61962967	CAND	-0.000401053
chr3:59243469	CAND	-0.000400831
chr8:24276938	SYN	0.000400491
chr6:37531168	ACL	-0.000400251
chr5:40903242	SYN	-0.00040008
chr6:6299067	CAND	-0.000399828
chr3:59612067	CAND	0.000399596
chr15:23438990	ACL	-0.000399347
chr3:59229062	CAND	0.000399338
chr10:34540974	SYN	0.000399237
chr12:36820672	CAND	-0.000399164
chr6:61972001	CAND	-0.000398441
chr21:37431663	ACL	0.000398058
chr13:47444747	CAND	-0.000398025
chr30:17407856	SYN	-0.000397658
chr24:17544487	A&S	-0.00039738
chr29:11054008	ACL	0.000397194
chr2:56343472	ACL	0.00039714
chr15:15506955	SYN	0.000396872
chr9:54105968	SYN	0.000396645
chr15:55484761	SYN	0.000396593
chr3:24119543	CAND	-0.000396371
chr20:32835416	ACL	0.000396162
chr12:12196561	CAND	0.000395779
chr3:24119641	CAND	-0.00039565
chr3:54036039	ACL	-0.000395267
chr35:23288358	SYN	0.000394794
chr20:25034550	ACL	0.000394214
chr26:27991538	A&S	0.000393949
chr9:42063858	ACL	0.000393727
chr24:24416328	CAND	-0.000393604
chr25:34183615	ACL	0.000392835
chr4:51446249	ACL	-0.00039264
chr25:3833704	ACL	0.000392515
chr25:3840820	ACL	0.000392174
chr3:59207276	CAND	0.000392164
chr10:58480934	SYN	-0.000392164
chr14:9148717	SYN	0.000392009
chr9:42599703	SYN	-0.000391936
chr10:64530480	SYN	0.000391712
chr7:63321321	SYN	0.000391217
chr18:17309133	ACL	0.00039114
chr9:53890729	ACL	0.000390705
chr11:17293867	CAND	0.000390512
chr12:36801356	CAND	-0.000389921
chr9:41966692	ACL	-0.000389912
chr2:64611476	SYN	-0.000389643
chr3:73521983	SYN	0.000389321
chr38:5950516	ACL	-0.000389185
chr14:55003401	SYN	-0.000388621
chr1:22372264	SYN	-0.000387275
chr10:58547568	SYN	-0.000386484
chr3:54074305	ACL	-0.000386138
chr34:26517780	A&S	-0.000386034
chr13:59969548	SYN	0.000385896
chr11:69053032	CAND	-0.00038589
chr31:30025269	ACL	-0.000385745
chr9:15607583	ACL	0.000385708
chr8:23998912	SYN	0.000385572
chr3:54062561	ACL	-0.000385532
chr2:68661505	A&S	-0.00038549
chr27:2041274	SYN	0.000384815
chr6:61997365	CAND	-0.000384598
chr4:51781017	ACL	-0.000384257
chr1:41621985	A&S	0.000384119
chr9:42051983	ACL	-0.000384105
chr1:22314176	SYN	-0.000383772
chr20:25025958	ACL	0.000383666
chr1:41597601	A&S	0.00038364
chr26:23437162	SYN	-0.000383222
chr14:9076246	SYN	0.000383179
chr11:69055136	CAND	-0.000383177
chr1:57844860	A&S	0.000382699
chr31:39303317	CAND	-0.000382458
chr9:9397289	ACL	-0.000382144
chr29:305746	ACL	-0.000381851
chr27:35838247	A&S	-0.000381822
chr6:36560857	ACL	0.000381686
chr17:60342463	ACL	0.000381628
chr25:3722889	ACL	0.000381251
chr33:25923850	CAND	-0.00038067
chr7:35414538	ACL	0.000380017
chr3:59394359	CAND	0.000379781
chr9:42050905	ACL	-0.000379536
chr33:17608511	A&S	-0.00037897
chr11:17467319	CAND	-0.000377498
chr27:9605230	SYN	-0.000376795
chr9:53964594	ACL	0.000376664
chr23:37671206	ACL	0.000376468
chr5:65354626	ACL	0.000376208
chr3:54064315	ACL	-0.000375506
chr27:2042403	SYN	-0.000375469
chr12:35520740	SYN	-0.000375395
chr24:33200870	A&S	0.000374998
chr9:42037690	ACL	-0.000374834
chr36:24745581	SYN	-0.000374707
chr3:59604277	CAND	0.000374594
chr12:12204633	CAND	0.000374533
chr20:45227475	CAND	0.000374467
chr31:30026479	ACL	-0.000373785
chr23:33666514	NA	-0.000373654
chr12:32796341	CAND	0.00037346
chr20:57833948	SYN	-0.000372913
chr14:38569386	ACL	-0.000372711
chr25:3862894	ACL	0.000372613
chr9:60770622	A&S	0.000372573
chr24:32141117	CAND	0.00037247
chr13:47431367	CAND	-0.000372366
chr24:37821468	ACL	-0.000372042
chr36:24750002	SYN	0.000371841
chr1:57853852	A&S	0.000371672
chr21:37366782	ACL	0.000371497
chr7:72628389	ACL	0.00037148
chr29:7394036	SYN	0.000371469
chr10:34404037	SYN	0.000371456
chr1:41631720	A&S	0.000371318
chr33:17557229	A&S	0.000371017
chr9:50812914	CAND	0.000370701
chr32:29052296	A&S	-0.000370275
chr9:60752123	A&S	-0.000370152
chr3:54051476	ACL	-0.000370097
chr6:62062512	CAND	-0.000370096
chr15:54539331	SYN	0.000370062
chr12:32803685	CAND	0.00036996
chr21:28659688	SYN	0.000369913
chr35:23545175	SYN	0.000369729
chr25:3776357	ACL	0.000369446
chr27:2048226	SYN	-0.000369015
chr1:21781971	SYN	-0.000368593
chr9:60908962	A&S	-0.00036809
chr6:6287009	CAND	-0.000367722
chr30:14859695	CAND	-0.00036761
chr36:30627137	CAND	0.000366764
chr9:33187972	ACL	-0.000366712
chr26:27903692	A&S	0.000366545
chr34:21776163	SYN	0.000365074
chr3:23786012	ACL	-0.000364726
chr11:69124389	CAND	0.000363901
chr3:59604815	CAND	0.000363877
chr13:47469026	CAND	-0.000363536
chr21:39872750	ACL	-0.00036311
chr9:49781735	ACL	-0.000363
chr2:64617541	SYN	-0.000362829
chr12:32838345	CAND	-0.000362824
chr9:9378993	ACL	-0.000362782
chr14:54965637	SYN	-0.000362547
chr9:42594070	SYN	-0.000362532
chr32:21044190	ACL	-0.00036251
chr1:22458807	SYN	-0.000362465
chr11:17458934	CAND	-0.000361882
chr8:53818371	SYN	-0.000361854
chr9:42139787	ACL	-0.000361853
chr36:24647984	SYN	-0.000361577
chr24:37826127	ACL	-0.000361566
chr25:34153840	ACL	-0.000361298
chr3:59521721	CAND	-0.000360975
chr5:9225488	ACL	0.000360832
chr8:65142890	SYN	-0.000360786
chr22:45382919	A&S	0.000360779
chr11:74260738	A&S	0.000360773
chr25:3791879	ACL	0.000360731
chr10:34599061	SYN	0.000360434
chr29:24645995	SYN	-0.000359428
chr21:37401424	ACL	0.000359319
chr30:14683011	CAND	-0.000359228
chr25:3848208	ACL	0.000358936
chr9:43118100	ACL	-0.000358707
chr4:51760705	ACL	0.000358563
chr34:26317727	A&S	0.000358515
chr4:41947040	ACL	0.000357494
chr36:20151790	ACL	0.000357084
chr18:49431098	ACL	-0.000356461
chr10:58510991	SYN	-0.000356166
chr9:60767548	A&S	0.000355237
chr3:54023530	ACL	-0.000354954
chr21:25494837	ACL	0.000354726
chr27:31074759	SYN	0.000354503
chr3:59391828	CAND	0.000354431
chr6:47405452	CAND	-0.00035401
chr12:2616892	CAND	0.000353812
chr9:41956580	ACL	-0.000353796
chr1:57862340	A&S	0.000353667
chr10:31826678	ACL	-0.000353243
chr30:34506652	A&S	-0.000353223
chr36:30622331	CAND	-0.000352996
chr38:133637	CAND	-0.000352921
chr7:35444224	ACL	0.000352892
chr38:116120	CAND	-0.000352718
chr37:14324343	SYN	-0.000352683
chr35:23296880	SYN	0.000352599
chr5:28975677	CAND	-0.000352542
chr21:39886940	ACL	-0.000352248
chr11:52169127	SYN	-0.000352211
chr6:6280432	CAND	-0.000352005
chr25:3816790	ACL	0.000352002
chr24:17562832	A&S	0.00035199
chr26:24309451	ACL	-0.000351883
chr24:29294414	SYN	-0.000351489
chr2:64623554	SYN	-0.000350916
chr36:30695199	CAND	-0.000350806
chr27:18266705	A&S	-0.000350805
chr13:59960730	SYN	0.000350642
chr15:23372432	ACL	-0.000350552
chr35:23406328	SYN	0.000350382
chr33:25877472	CAND	0.000350321
chr7:27327813	A&S	0.000350263
chr35:23413418	SYN	0.000350063
chr2:56367872	ACL	-0.000350007
chr25:3770235	ACL	0.000349422
chr18:45714033	SYN	-0.000349311
chr27:36126848	SYN	0.000349268
chr15:31825838	CAND	0.000349227
chr9:53981832	ACL	-0.00034907
chr13:5760121	ACL	-0.000348853
chr11:74273264	A&S	-0.000348481
chr5:65351475	ACL	0.000348447
chr1:22061553	SYN	0.000348207
chr11:69080842	CAND	-0.000347866
chr36:24752725	SYN	0.000347616
chr11:62499725	A&S	0.00034753
chr15:54537063	SYN	0.000347445
chr15:23457160	ACL	-0.000347253
chr21:39898995	ACL	-0.00034657
chr3:59377708	CAND	-0.000346268
chr21:28649179	SYN	0.00034617
chr9:42123743	ACL	0.00034582
chr27:9657581	SYN	-0.000345519
chr3:59688800	CAND	-0.00034533
chr2:68691738	A&S	-0.000345215
chr27:18361223	A&S	-0.000345129
chr8:23976915	SYN	-0.000344994
chr33:17605598	A&S	0.000344909
chr20:25028511	ACL	0.000344468
chr15:55404869	SYN	0.000344451
chr3:54023884	ACL	-0.000344231
chr31:33654107	SYN	-0.000343872
chr37:25912049	SYN	0.000343341
chr33:26302195	ACL	-0.000343068
chr11:69109044	CAND	-0.00034299
chr22:3516656	ACL	0.000342901
chr24:29279816	SYN	-0.000342839
chr33:17600715	A&S	0.000342684
chr11:62472128	A&S	0.000342504
chr1:14987327	CAND	-0.000342442
chr4:51444051	ACL	-0.000342139
chr21:37414994	ACL	-0.000342134
chr1:22059525	SYN	0.000341891
chr9:26163104	CAND	0.00034126
chr6:15399684	ACL	0.000340938
chr7:55368573	NA	0.000340585
chr20:45227236	CAND	0.000340312
chr27:9658659	SYN	-0.000340259
chr1:41704780	A&S	0.000340183
chr3:52052005	CAND	0.000340169
chr10:20523244	A&S	-0.000340101
chr5:65296914	ACL	0.000339968
chr1:22069049	SYN	0.000339836
chr24:32162027	CAND	-0.000339679
chr24:17574304	A&S	-0.000339629
chr3:52016929	CAND	0.000339595
chr5:28978507	CAND	0.000339467
chr3:24144493	CAND	-0.000339353
chr21:41101091	ACL	0.000339311
chr12:36827070	CAND	-0.000339284
chr8:17242515	ACL	-0.000338699
chr10:20517153	A&S	-0.000337995
chr10:34481550	SYN	-0.000337972
chr9:44718927	SYN	0.000337742
chr12:2619323	CAND	-0.000337741
chr38:135331	CAND	-0.000337534
chr16:8423534	A&S	-0.000336994
chr24:35379032	SYN	-0.000336944
chr21:25536349	ACL	-0.000336868
chr3:24201836	CAND	0.00033674
chr25:3860630	ACL	0.000336197
chr6:62001109	CAND	-0.000335854
chr3:52021049	CAND	0.000335808
chr21:37425294	ACL	0.000335193
chr12:12185672	CAND	0.000335107
chr4:47809617	A&S	-0.000335057
chr12:2672233	CAND	0.000334959
chr7:10612644	SYN	0.000334747
chr5:77805566	ACL	0.000334557
chr1:41626428	A&S	0.000334394
chr24:19569049	SYN	0.000334387
chr24:35418909	SYN	-0.000334302
chr25:34153456	ACL	0.000334177
chr3:59392734	CAND	0.000334138
chr33:25922345	CAND	0.000334108
chr6:36478891	ACL	-0.000333788
chr9:44688304	SYN	-0.000333556
chr1:41663878	A&S	-0.000333539
chr10:58508167	SYN	-0.000333501
chr8:23826770	SYN	0.00033314
chr25:34206256	ACL	0.000333131
chr27:36142478	SYN	0.000333113
chr11:17409088	CAND	0.000332738
chr6:47407424	CAND	-0.000332321
chr36:30538593	CAND	0.000332085
chr9:26165839	CAND	0.000332074
chr12:32862129	CAND	-0.000331995
chr9:26212192	CAND	-0.000331926
chr20:45243581	CAND	0.000331875
chr9:60919876	A&S	0.00033156
chr27:31078846	SYN	0.000331177
chr2:74839289	SYN	-0.000331139
chr18:43518524	SYN	-0.000331044
chr9:60942410	A&S	0.000331012
chr3:24191080	CAND	-0.000330877
chr9:53915614	ACL	0.000330592
chr33:25293794	SYN	0.000330509
chr36:30628417	CAND	0.000330502
chr15:23503767	ACL	-0.000330495
chr23:45767151	SYN	-0.000330091
chr27:35862680	A&S	0.000329923
chr4:51722567	ACL	0.000329754
chr5:11293848	ACL	-0.000329734
chr26:27979142	A&S	0.000329718
chr9:22486723	A&S	-0.00032952
chr8:53807188	SYN	-0.000329173
chr3:54016110	ACL	-0.000329172
chr17:58763297	ACL	-0.000328655
chr9:60794636	A&S	0.000328615
chr10:21532539	SYN	-0.000328614
chr31:30080398	ACL	0.000328597
chr29:11030979	ACL	-0.000328521
chr27:18339272	A&S	0.000328338
chr11:17355025	CAND	0.000327992
chr33:26307062	ACL	-0.000327826
chr21:25488937	ACL	0.000327758
chr9:37758860	SYN	0.000327756
chr5:45426809	ACL	-0.00032775
chr9:53945012	ACL	-0.000327525
chr30:14772607	CAND	0.000327336
chr13:5750477	ACL	0.00032731
chr9:53920345	ACL	0.000327126
chr21:32896414	ACL	0.000327094
chr3:23502804	ACL	-0.000326807
chr9:42146472	ACL	0.000326757
chr6:61939822	CAND	-0.000326328
chr1:31267527	A&S	-0.000326179
chr9:60814060	A&S	-0.000326047
chr3:59294623	CAND	0.000325838
chr1:57911917	A&S	0.000325692
chr21:33973390	ACL	-0.000325688
chr3:59686644	CAND	-0.000325455
chr29:24693241	SYN	-0.0003254
chr14:39564658	SYN	-0.000325092
chr1:41736385	A&S	-0.000324579
chr24:35590764	SYN	-0.000324281
chr1:21830087	SYN	0.000324266
chr29:24696133	SYN	-0.000324164
chr6:74206995	SYN	0.000323972
chr9:3979219	SYN	-0.000323903
chr9:60709195	A&S	-0.000323722
chr36:30463497	CAND	0.000323342
chr16:8446714	A&S	-0.000323187
chr24:38871060	NA	-0.000323057
chr15:55473922	SYN	0.000322766
chr35:23552162	SYN	0.000322574
chr11:17318118	CAND	-0.000322458
chr7:13773888	ACL	0.000322275
chr23:30895569	NA	-0.000322076
chr21:37472302	ACL	0.00032203
chr2:42511748	ACL	-0.0003218
chr4:51725050	ACL	0.000321737
chr30:14783762	CAND	0.000321717
chr9:42061765	ACL	0.000321703
chr1:41621894	A&S	-0.000321596
chr3:52006618	CAND	0.000321282
chr10:20478054	A&S	0.000321073
chr21:28667023	SYN	0.000320812
chr21:28663280	SYN	0.000320535
chr9:37759174	SYN	0.000320525
chr9:44837542	SYN	-0.000320277
chr1:22040158	SYN	0.000319923
chr27:44904173	SYN	0.000319916
chr28:9990183	ACL	0.000319836
chr3:51975947	CAND	0.000319438
chr21:31708781	SYN	0.000319377
chr18:17336785	ACL	0.000319309
chr21:39924285	ACL	-0.000319189
chr8:47659598	CAND	-0.000319114
chr9:53987292	ACL	-0.000318928
chr6:40599617	ACL	0.000318723
chr15:31890180	CAND	-0.000318562
chr6:47408754	CAND	-0.000318404
chr10:20526822	A&S	-0.000318238
chr35:23429670	SYN	0.000317918
chr15:23494243	ACL	0.00031784
chr11:17325642	CAND	0.000317726
chr30:14616394	CAND	-0.0003177
chr33:26331712	ACL	-0.000317686
chr15:55481189	SYN	0.000317253
chr17:26669382	ACL	-0.000317144
chr32:28993760	A&S	0.000316669
chr8:23828827	SYN	0.000316413
chr6:17131434	ACL	0.0003162
chr12:32750018	CAND	0.000315972
chr1:41618647	A&S	-0.000315864
chr3:24253271	CAND	0.000315673
chr5:40899295	SYN	-0.000315108
chr11:17570135	CAND	-0.000315063
chr7:6059653	SYN	-0.000314949
chr15:31843286	CAND	0.000314865
chr33:18241242	CAND	0.00031477
chr28:9881668	ACL	-0.000314607
chr5:45404802	ACL	-0.000314493
chr14:55007895	SYN	-0.000314225
chr27:18435272	A&S	0.00031395
chr30:14776736	CAND	-0.000313941
chr10:58504147	SYN	-0.000313898
chr4:51528302	ACL	0.000313856
chr9:60940798	A&S	-0.000313777
chr30:14861927	CAND	-0.000313202
chr14:36490355	CAND	-0.000312998
chr32:21106421	ACL	-0.000312851
chr5:45495469	ACL	-0.000312606
chr11:17352639	CAND	-0.000312225
chr14:55026205	SYN	-0.000312046
chr22:3511191	ACL	0.000311613
chr34:11205855	SYN	0.000311586
chr3:59485066	CAND	-0.000311384
chr4:51255185	ACL	-0.000311051
chr23:32998528	NA	-0.000310647
chr33:18247323	CAND	-0.0003104
chr3:26988063	ACL	-0.000310267
chr23:33712175	NA	-0.000309981
chr4:51737515	ACL	-0.000309928
chr1:21908341	SYN	0.000309899
chr5:45466175	ACL	-0.00030971
chr27:18531803	A&S	0.000309573
chr15:31860992	CAND	-0.000308932
chr28:27770882	SYN	0.000308631
chr9:60799431	A&S	0.000308451
chr26:23433621	SYN	-0.000308272
chr24:17567520	A&S	-0.000308269
chr7:16167047	ACL	0.000308226
chr29:11033753	ACL	-0.000308179
chr27:36130382	SYN	0.000308061
chr27:18448283	A&S	0.000307812
chr11:69192844	CAND	0.000307778
chr21:28665984	SYN	0.000307755
chr27:35839336	A&S	0.000307398
chr17:34335585	A&S	-0.000307159
chr3:23680568	ACL	-0.000307088
chr25:34148008	ACL	0.000306898
chr9:33187214	ACL	-0.00030648
chr11:52184259	SYN	-0.000306216
chr10:34429649	SYN	-0.000306058
chr30:17425628	SYN	-0.000306039
chr1:22076339	SYN	0.000305962
chr32:21044411	ACL	-0.000305952
chr3:23773024	ACL	0.000305638
chr1:14988276	CAND	-0.000305594
chr1:94005864	NA	-0.000305541
chr15:55423129	SYN	0.000305528
chr9:50725374	CAND	0.000305401
chr11:74243117	A&S	-0.000304766
chr11:17375798	CAND	-0.000304667
chr9:9180252	CAND	0.000304377
chr31:33866108	ACL	0.000304364
chr3:24190345	CAND	-0.000304202
chr11:17571798	CAND	-0.000304032
chr15:14157578	SYN	0.000303907
chr35:23512503	SYN	0.000303822
chr12:36848730	CAND	-0.000303712
chr1:22069087	SYN	0.000303587
chr3:59351137	CAND	-0.000303546
chr5:45495007	ACL	-0.000303513
chr38:107220	CAND	-0.000303441
chr15:55480197	SYN	0.000303356
chr12:36774892	CAND	0.000303289
chr26:27871535	A&S	0.00030319
chr22:45424168	A&S	0.000302757
chr14:38569796	ACL	-0.000302726
chr12:2665518	CAND	-0.000302714
chr9:44784018	SYN	0.000302646
chr8:36609940	CAND	0.000302503
chr1:95930010	SYN	0.000302454
chr21:25498916	ACL	0.000302185
chr29:11147107	SYN	-0.000302138
chr4:51549362	ACL	0.000302101
chr5:45466557	ACL	-0.000301434
chr27:18446227	A&S	0.000301254
chr9:9181600	CAND	-0.00030099
chr11:62522703	A&S	-0.000300893
chr5:11319105	ACL	-0.000300881
chr2:64566293	SYN	-0.000300826
chr17:58764751	ACL	-0.000300665
chr9:9234285	CAND	0.000300425
chr3:23507390	ACL	0.000299869
chr3:26966511	ACL	-0.000299866
chr3:59518729	CAND	-0.000299856
chr5:28963625	CAND	0.000299721
chr27:18427494	A&S	-0.000299606
chr25:33087107	SYN	-0.000299376
chr34:11163914	SYN	0.000299309
chr3:72924845	ACL	-0.000299197
chr15:54469760	SYN	0.000299033
chr12:36773780	CAND	0.000299009
chr25:3770120	ACL	-0.000298982
chr15:15514595	SYN	-0.000298921
chr8:53812902	SYN	-0.000298601
chr26:27905501	A&S	0.00029836
chr33:26418013	ACL	0.000298275
chr11:52178225	SYN	-0.000298266
chr14:55028562	SYN	-0.000298126
chr34:26312589	A&S	-0.000297877
chr6:61956245	CAND	-0.000297781
chr3:73568246	SYN	0.000297443
chr29:11003703	ACL	-0.00029744
chr9:44784026	SYN	0.000297259
chr36:10921269	SYN	-0.000297241
chr3:59454796	CAND	-0.000297141
chr3:23824865	ACL	-0.000297078
chr1:55894907	ACL	0.000296718
chr5:28914712	CAND	0.000296298
chr37:25951607	SYN	-0.00029618
chr13:39465965	SYN	-0.000296111
chr10:20574071	A&S	0.000295966
chr8:17243653	ACL	-0.000295789
chr27:31265734	SYN	0.000295599
chr9:34354294	ACL	0.000295394
chr29:11040674	ACL	-0.00029527
chr15:23458591	ACL	0.000294783
chr8:36595572	CAND	-0.000294579
chr9:50747991	CAND	0.000294498
chr3:23760141	ACL	0.000294469
chr6:74516403	SYN	-0.00029438
chr32:28118831	ACL	0.000294299
chr31:21223318	ACL	-0.000294176
chr33:25945910	CAND	0.000293964
chr1:41609042	A&S	0.000293897
chr20:45280213	CAND	-0.000293802
chr26:27954407	A&S	0.000293798
chr17:23018099	ACL	-0.000293663
chr17:52733550	ACL	-0.00029354
chr27:31710182	SYN	0.000293472
chr11:52185929	SYN	-0.000293281
chr28:4292703	NA	-0.000293272
chr4:51345437	ACL	-0.000293213
chr9:15599887	ACL	0.00029314
chr29:7342595	SYN	0.000293078
chr36:30476158	CAND	-0.000293029
chr31:39338032	CAND	-0.000293003
chr38:122349	CAND	-0.000292785
chr18:17499957	SYN	-0.000292319
chr30:17381341	SYN	-0.000292173
chr21:28641159	SYN	0.00029207
chr33:18245196	CAND	-0.000292024
chr9:15007357	A&S	-0.000291727
chr8:23982597	SYN	-0.000291698
chr14:55026342	SYN	-0.000291677
chr9:53947022	ACL	-0.000291665
chr9:60844704	A&S	-0.000291505
chr29:356290	ACL	0.000290824
chr34:11176175	SYN	0.0002906
chr22:22226268	SYN	-0.000290368
chr36:30526722	CAND	-0.000290261
chr36:30499339	CAND	-0.000290145
chr3:59576555	CAND	-0.000289968
chr9:9158392	CAND	0.000289933
chr12:12246076	CAND	0.00028978
chr5:79946094	SYN	0.000289752
chr20:45225405	CAND	0.000289714
chr11:69122256	CAND	-0.000289694
chr31:30083159	ACL	0.000289141
chr4:51542272	ACL	0.000289045
chr21:37361863	ACL	0.000288688
chr35:23338484	SYN	0.000288545
chr37:14347457	SYN	0.000287725
chr18:45723751	SYN	-0.000287262
chr17:58785489	ACL	-0.000287256
chr10:44060405	SYN	0.00028723
chr3:59333464	CAND	0.000287172
chr28:27751207	SYN	0.000287124
chr6:74295790	SYN	-0.000287076
chr35:23290542	SYN	0.000287011
chr3:59608521	CAND	0.000286944
chr8:17234753	ACL	-0.000286879
chr9:60751250	A&S	0.000286861
chr3:58984747	SYN	-0.000286825
chr10:20544657	A&S	-0.000286174
chr21:33966437	ACL	-0.000286149
chr36:13723992	ACL	-0.000286145
chr25:34151355	ACL	0.00028614
chr20:42416723	SYN	-0.000285969
chr11:69078639	CAND	0.000285969
chr16:47624147	SYN	0.000285943
chr5:28980260	CAND	-0.000285918
chr17:34341764	A&S	-0.000285821
chr22:46214251	SYN	-0.000285675
chr16:46078936	ACL	-0.000285377
chr1:22056315	SYN	0.000285363
chr8:10071286	ACL	-0.000285246
chr23:37705206	ACL	0.000285227
chr15:31778528	CAND	0.00028522
chr17:52681435	ACL	-0.000285096
chr31:33877089	ACL	-0.000285094
chr9:35216425	ACL	-0.000284748
chr7:62475211	ACL	0.000284608
chr9:44764377	SYN	-0.0002846
chr25:33067917	SYN	0.000284588
chr31:38751025	SYN	-0.000284581
chr24:19565377	SYN	0.000284576
chr25:34131310	ACL	0.000284519
chr5:9187220	ACL	-0.000284388
chr34:21961080	SYN	-0.000284231
chr5:40893925	SYN	-0.000284182
chr6:47554116	CAND	0.000284119
chr5:28979478	CAND	-0.000284022
chr9:44761541	SYN	-0.000284009
chr15:2874307	SYN	0.000283891
chr15:31830801	CAND	0.000283813
chr1:41700317	A&S	-0.000283612
chr26:27929573	A&S	0.000283544
chr27:9371264	SYN	-0.000283296
chr27:31245439	SYN	-0.000283191
chr32:28165875	ACL	0.000283174
chr33:26406830	ACL	0.000283141
chr12:2488323	SYN	0.00028314
chr8:23983270	SYN	-0.000283075
chr12:36857570	CAND	0.000282672
chr38:21648490	SYN	-0.000282607
chr1:21862860	SYN	0.000282578
chr30:14790670	CAND	0.000282472
chr25:2037331	SYN	0.000282433
chr9:33182676	ACL	-0.000282403
chr1:64016561	SYN	0.000282373
chr1:22042259	SYN	0.000282371
chr9:15566615	ACL	-0.000282324
chr33:17590654	A&S	-0.000282309
chr4:54939250	A&S	0.000282157
chr33:26254476	ACL	0.000282068
chr27:10308863	ACL	-0.000282025
chr9:34357224	ACL	-0.000281961
chr3:24139728	CAND	-0.000281899
chr1:57889089	A&S	0.000281635
chr17:60332750	ACL	0.000281448
chr24:34776204	NA	-0.00028144
chr35:23411774	SYN	-0.000281409
chr27:36117641	SYN	-0.000281366
chr19:35713853	SYN	0.000281293
chr13:10199174	SYN	-0.000281169
chr9:42028939	ACL	-0.000281011
chr27:31701343	SYN	0.000280953
chr26:27889516	A&S	-0.000280919
chr24:32187585	CAND	-0.000280915
chr8:36600997	CAND	-0.000280873
chr18:49434987	ACL	-0.000280854
chr15:16299945	SYN	-0.000280837
chr15:23441570	ACL	0.000280788
chr23:26094667	NA	-0.000280763
chr27:31206503	SYN	0.000280533
chr36:24670465	SYN	-0.000280484
chr1:95926809	SYN	0.000280432
chr21:37450014	ACL	0.000280382
chr33:25989448	CAND	-0.000280268
chr36:30523327	CAND	0.000280126
chr1:71296709	A&S	0.00028005
chr12:45482351	ACL	0.000280037
chr1:57898904	A&S	0.00027994
chr1:57879829	A&S	0.000279919
chr36:30566226	CAND	0.00027987
chr29:5686461	ACL	-0.000279707
chr9:9197622	CAND	0.000279648
chr9:60818013	A&S	0.000279646
chr21:39874055	ACL	-0.00027937
chr12:36701203	CAND	-0.0002793
chr35:23340796	SYN	0.000279264
chr16:47756947	SYN	0.000279069
chr16:47675891	SYN	0.000279037
chr7:27355517	A&S	0.000278777
chr9:9207074	CAND	-0.000278675
chr9:60783237	A&S	-0.000278639
chr17:26665379	ACL	-0.000278618
chr17:60329570	ACL	0.000278615
chr9:60839511	A&S	-0.000278308
chr3:51999319	CAND	-0.000278302
chr21:37461831	ACL	-0.000278279
chr23:37699109	ACL	0.000277971
chr17:25502182	A&S	0.000277953
chr30:14673584	CAND	0.000277546
chr24:37798197	ACL	-0.000277496
chr29:366186	ACL	0.000277387
chr16:8438145	A&S	-0.000277376
chr8:17225757	ACL	-0.000277368
chr23:37727875	ACL	0.000277352
chr38:17995494	SYN	-0.000277314
chr23:37725810	ACL	0.000277271
chr4:47785110	A&S	0.000277156
chr16:46122190	ACL	-0.000276981
chr28:16637025	SYN	0.000276879
chr24:35510666	SYN	-0.000276871
chr36:10907407	SYN	-0.000276467
chr31:33863557	ACL	0.000276204
chr1:71313186	A&S	0.00027612
chr12:12235024	CAND	-0.000276045
chr27:45338136	ACL	-0.000275878
chr25:33142155	SYN	0.0002758
chr16:46125896	ACL	-0.000275555
chr28:5983856	ACL	0.000275465
chr3:73546409	SYN	0.00027543
chr26:27862541	A&S	-0.000275313
chr11:17300391	CAND	0.000275239
chr9:42120709	ACL	0.000274944
chr9:34349589	ACL	-0.000274492
chr21:28651712	SYN	0.000274459
chr6:62037074	CAND	0.000274246
chr29:24669176	SYN	0.000274197
chr31:37894201	NA	0.000274189
chr8:17230244	ACL	-0.000274152
chr16:47576658	SYN	0.000273949
chr11:67526690	A&S	-0.00027393
chr27:18378452	A&S	-0.000273699
chr11:52172082	SYN	-0.000273671
chr13:10194704	SYN	-0.000273598
chr11:52168170	SYN	-0.000273549
chr9:49775816	ACL	-0.000273509
chr30:14692802	CAND	-0.000273491
chr9:9255369	CAND	0.00027343
chr20:32849039	ACL	0.000273409
chr18:17333867	ACL	0.000273372
chr25:34198841	ACL	-0.000273123
chr21:37417022	ACL	-0.000272955
chr9:60773290	A&S	-0.000272917
chr1:93989808	NA	-0.000272672
chr15:31839549	CAND	0.000272555
chr27:31217009	SYN	0.000272374
chr1:71303571	A&S	0.000272336
chr23:16771050	SYN	0.000272198
chr5:45474826	ACL	-0.000272129
chr23:16787070	SYN	0.000271995
chr34:21948168	SYN	0.000271928
chr33:26023664	CAND	0.000271876
chr4:64106650	SYN	-0.000271827
chr24:34826068	NA	-0.000271276
chr24:32190917	CAND	-0.000271209
chr27:10279407	ACL	-0.000271206
chr11:67580737	A&S	0.000270982
chr12:32851600	CAND	-0.000270941
chr15:2888456	SYN	-0.00027078
chr28:27450889	SYN	0.000270671
chr27:35814231	A&S	0.000270588
chr8:38229590	A&S	0.000270426
chr25:33163964	SYN	0.000270375
chr35:23408495	SYN	0.000270264
chr5:65309383	ACL	-0.000270082
chr3:59556463	CAND	0.000269881
chr15:15483123	SYN	0.000269772
chr15:23491017	ACL	0.00026974
chr21:33966825	ACL	-0.000269701
chr13:39370123	SYN	-0.000269585
chr11:17296052	CAND	0.000269577
chr7:16177048	ACL	-0.000269521
chr9:15666611	ACL	-0.000269506
chr9:49809683	ACL	-0.0002695
chr18:16861531	ACL	0.000269423
chr3:59406478	CAND	-0.000269382
chr12:36861925	CAND	0.000269361
chr10:20549885	A&S	-0.000269155
chr16:47676591	SYN	0.000269109
chr14:36463217	CAND	0.000269093
chr5:65365811	ACL	-0.000268917
chr3:2325941	SYN	0.000268773
chr29:8203370	ACL	0.00026864
chr9:44677341	SYN	-0.000268613
chr32:21095025	ACL	-0.000268562
chr11:74284316	A&S	-0.000268453
chr29:13170149	SYN	-0.000268375
chr10:34469766	SYN	0.000268204
chr7:62488156	ACL	0.000267943
chr3:24136435	CAND	-0.000267841
chr4:51632983	ACL	-0.000267777
chr20:53097215	SYN	0.000267735
chr10:56286422	SYN	-0.000267581
chr9:53967132	ACL	0.000266812
chr2:36943327	SYN	-0.000266803
chr7:33339568	ACL	0.000266562
chr3:59335666	CAND	-0.00026639
chr17:52735238	ACL	-0.000266327
chr36:24658481	SYN	0.000266217
chr2:74839051	SYN	-0.000266076
chr9:60729795	A&S	0.000266054
chr9:53903959	ACL	0.00026597
chr9:9576467	ACL	0.000265911
chr1:57873520	A&S	0.000265872
chr27:25553593	ACL	0.000265828
chr8:23972127	SYN	-0.000265772
chr24:32197555	CAND	-0.000265745
chr18:17334158	ACL	0.000265717
chr10:34528324	SYN	0.000265696
chr23:34883278	SYN	0.000265575
chr21:41075133	ACL	0.000265421
chr7:13702183	ACL	0.000265258
chr9:22447155	A&S	0.000265237
chr27:36774669	SYN	0.000265229
chr27:25591014	ACL	-0.000265197
chr15:15486884	SYN	0.000265129
chr33:26284411	ACL	-0.000265048
chr8:10063046	ACL	-0.000265029
chr9:26200551	CAND	0.000265014
chr3:23797035	ACL	-0.000264826
chr10:34488527	SYN	-0.000264792
chr24:37810786	ACL	0.000264719
chr3:23813697	ACL	-0.000264671
chr8:61309882	ACL	-0.000264646
chr9:53967193	ACL	0.000264565
chr16:8476749	A&S	-0.000264529
chr32:28201500	ACL	0.000264503
chr11:74268544	A&S	-0.000264459
chr11:25856947	SYN	-0.0002643
chr8:24001202	SYN	0.000264276
chr35:23324223	SYN	0.00026405
chr28:3960689	NA	-0.000264012
chr10:34495967	SYN	0.000263863
chr6:17643271	SYN	-0.000263714
chr7:4145714	SYN	-0.000263684
chr1:57895988	A&S	-0.000263682
chr3:59680538	CAND	-0.000263654
chr36:10964635	SYN	0.000263368
chr13:10151357	SYN	-0.000263333
chr17:34346606	A&S	-0.000263278
chr36:20134338	ACL	0.000263218
chr8:61355690	ACL	-0.000263031
chr9:42636588	SYN	-0.000262954
chr33:25935688	CAND	0.000262927
chr4:42009972	ACL	-0.000262886
chr27:9408418	SYN	-0.000262862
chr23:16731526	SYN	0.000262827
chr8:10033177	ACL	-0.000262753
chr10:64568169	SYN	0.000262611
chr6:36475457	ACL	-0.00026261
chr11:62498712	A&S	-0.000262554
chr1:107109408	SYN	0.000262401
chr14:47909965	SYN	0.000262352
chr28:21464392	ACL	0.000262344
chr23:33654965	NA	-0.000262333
chr9:42608812	SYN	-0.000262135
chr23:16798564	SYN	0.000261812
chr29:13179636	SYN	-0.000261775
chr31:30090741	ACL	0.00026153
chr20:53096713	SYN	0.000261457
chr15:31849564	CAND	0.000261421
chr9:50733697	CAND	-0.000261405
chr12:36854936	CAND	0.000261374
chr25:33156750	SYN	0.000261323
chr36:24736280	SYN	0.000261201
chr6:42356702	ACL	-0.000261117
chr15:54439661	SYN	0.000260974
chr29:13171696	SYN	-0.000260947
chr21:39904889	ACL	-0.00026083
chr7:13716311	ACL	0.000260758
chr31:33846630	ACL	-0.000260593
chr33:25856137	CAND	0.000260547
chr3:23790940	ACL	0.000260495
chr22:22215936	SYN	-0.000260484
chr18:37846207	SYN	0.000260435
chr35:23483371	SYN	0.000260431
chr9:53972545	ACL	0.000260425
chr11:62507268	A&S	-0.000260405
chr4:54952701	A&S	-0.000260399
chr8:53797232	SYN	-0.000260385
chr6:15403897	ACL	-0.000260153
chr11:74258612	A&S	-0.000260021
chr2:42538529	ACL	-0.000259915
chr23:37742516	ACL	0.000259756
chr14:54976695	SYN	-0.000259596
chr3:27165589	ACL	0.000259523
chr29:321784	ACL	0.000259094
chr35:23449667	SYN	0.000259065
chr29:27477950	SYN	0.000258877
chr9:43097920	ACL	-0.000258858
chr35:23557436	SYN	0.000258855
chr12:72489378	ACL	0.000258818
chr6:63066818	SYN	-0.000258781
chr7:72715519	ACL	0.000258273
chr33:25914244	CAND	0.000257972
chr29:1135125	ACL	0.000257856
chr18:16821783	ACL	-0.000257847
chr12:32867387	CAND	-0.000257797
chr7:72500977	ACL	0.000257736
chr19:35652085	SYN	0.000257516
chr3:24241368	CAND	0.000257468
chr28:3436774	NA	-0.000257408
chr7:72675178	ACL	0.000257266
chr14:47909231	SYN	0.000257206
chr7:4151601	SYN	-0.000257054
chr3:59447516	CAND	-0.000257005
chr36:10959166	SYN	0.000256588
chr23:37746010	ACL	0.000256538
chr15:16265872	SYN	-0.000256186
chr5:9016789	SYN	-0.000255911
chr36:20125815	ACL	0.000255805
chr9:60922143	A&S	0.00025566
chr34:26455341	A&S	-0.000255595
chr13:47458526	CAND	-0.000255559
chr4:55007632	A&S	0.000255554
chr6:37416098	ACL	-0.000255431
chr28:29853771	SYN	-0.000255255
chr3:59210407	CAND	0.000255099
chr36:13674381	ACL	-0.000255098
chr7:13762423	ACL	-0.000255031
chr10:64573821	SYN	0.00025495
chr1:22235845	SYN	0.000254781
chr24:32178062	CAND	0.000254523
chr35:23439852	SYN	-0.000254337
chr3:54067280	ACL	0.000254118
chr7:72677778	ACL	0.000253923
chr31:38696644	SYN	0.000253795
chr17:26689490	ACL	-0.000253754
chr25:33079939	SYN	-0.000253752
chr35:23271203	SYN	0.000253486
chr31:39313178	CAND	-0.000253122
chr33:26466492	ACL	-0.000253119
chr3:27206924	ACL	0.00025296
chr24:32126009	SYN	0.000252822
chr27:9451804	SYN	-0.000252643
chr1:55881640	ACL	-0.000252502
chr36:30509271	CAND	0.000252413
chr13:5647757	ACL	-0.000252377
chr29:24709926	SYN	-0.000252251
chr33:17631068	A&S	-0.000252201
chr7:35476979	ACL	0.000252109
chr3:24204864	CAND	0.000252038
chr6:38481403	NA	0.000251864
chr18:45177838	SYN	0.000251854
chr6:62154917	CAND	0.000251849
chr13:27016921	SYN	-0.000251608
chr13:39449733	SYN	-0.00025149
chr1:17200947	SYN	0.000251403
chr16:46121568	ACL	-0.000251292
chr8:10082812	ACL	-0.000251245
chr9:35204348	ACL	0.000251203
chr1:22074157	SYN	0.000250726
chr31:30077154	ACL	0.000250616
chr24:24406542	CAND	-0.000250584
chr2:42556853	ACL	-0.000250573
chr9:60894637	A&S	-0.000250283
chr9:15597756	ACL	-0.000250062
chr5:28963825	CAND	0.00025001
chr6:15418854	ACL	0.00024997
chr15:23460903	ACL	0.000249957
chr15:15509489	SYN	-0.000249622
chr25:33072294	SYN	0.000249611
chr8:23924730	SYN	-0.00024916
chr15:54426318	SYN	0.000249104
chr11:41218376	SYN	0.000249098
chr34:26390882	A&S	-0.000248916
chr31:33477887	SYN	-0.000248829
chr4:54986526	A&S	-0.000248674
chr24:22145300	ACL	-0.000248543
chr5:9242886	ACL	-0.000248541
chr7:72303149	ACL	0.000248347
chr2:42509748	ACL	-0.000248301
chr6:17143864	ACL	0.000248256
chr9:60803750	A&S	-0.000247995
chr11:62477733	A&S	-0.000247917
chr30:18231699	ACL	0.000247839
chr8:10090273	ACL	-0.000247703
chr23:37735109	ACL	0.000247695
chr13:10220048	NA	-0.000247586
chr12:66320928	ACL	-0.000247345
chr31:39290685	CAND	0.00024733
chr9:9207334	CAND	0.000247279
chr22:46302031	SYN	0.00024719
chr14:42808192	SYN	0.000247105
chr8:38195398	A&S	-0.000246622
chr11:17508019	CAND	0.00024651
chr13:10153763	SYN	-0.000246459
chr27:31727493	SYN	0.000246361
chr6:62174297	CAND	0.000246202
chr30:34553467	A&S	-0.000246093
chr6:63086595	SYN	-0.000245956
chr6:61957636	CAND	-0.000245935
chr20:42418931	SYN	-0.000245811
chr21:37422845	ACL	-0.000245707
chr34:26522066	A&S	0.00024564
chr9:60803295	A&S	-0.000245436
chr6:62010944	CAND	-0.00024539
chr36:22076567	ACL	-0.00024524
chr5:9212067	ACL	0.000245177
chr13:23687560	NA	0.000245169
chr21:33982317	ACL	-0.000245016
chr14:23057885	SYN	0.000244939
chr3:73543916	SYN	0.000244716
chr30:17371824	SYN	-0.000244523
chr3:24105364	CAND	-0.000244107
chr12:43636053	SYN	-0.000244027
chr2:73876211	SYN	-0.000243873
chr8:61352429	ACL	-0.000243828
chr6:61934711	CAND	-0.000243722
chr32:21046649	ACL	0.000243684
chr6:74183911	SYN	-0.000243674
chr29:10969895	ACL	0.000243625
chr21:37428688	ACL	-0.00024344
chr17:52724064	ACL	-0.000243433
chr9:15012672	A&S	-0.000243376
chr16:47600598	SYN	0.000243302
chr1:55910491	ACL	-0.000243291
chr9:44683683	SYN	-0.000243266
chr4:41953836	ACL	-0.000243123
chr29:8186092	ACL	0.000242938
chr1:22071075	SYN	0.000242695
chr13:5659966	ACL	-0.00024263
chr27:18472518	A&S	-0.000242262
chr23:37742886	ACL	0.00024226
chr9:22501406	A&S	-0.000242229
chr1:40549306	SYN	0.000242046
chr16:8407953	A&S	-0.000242032
chr13:47503803	CAND	0.000241938
chr4:51380114	ACL	-0.000241906
chr1:22123909	SYN	0.000241894
chr33:17627524	A&S	-0.000241874
chr19:35648882	SYN	0.00024131
chr38:95281	CAND	-0.00024126
chr4:51773509	ACL	0.000241081
chr4:51752423	ACL	-0.000240954
chr24:37830193	ACL	-0.000240904
chr33:17632712	A&S	0.000240693
chr20:24472762	SYN	-0.000240653
chr28:29679043	SYN	0.000240613
chr1:93862970	SYN	0.000240495
chr30:34529738	A&S	0.00024047
chr30:34545170	A&S	-0.000240454
chr17:60377779	ACL	0.000240312
chr18:17346201	ACL	-0.000240109
chr25:34133333	ACL	0.000240038
chr9:60938507	A&S	0.000239828
chr1:17149139	SYN	0.000239743
chr33:26386557	ACL	0.000239625
chr6:17619978	SYN	-0.000239621
chr1:55930395	ACL	-0.000239587
chr7:16179932	ACL	-0.00023952
chr8:61292704	ACL	0.000239437
chr27:18458553	A&S	0.000239423
chr9:35187002	ACL	-0.00023927
chr1:63968829	SYN	-0.000239205
chr19:36479369	SYN	0.000239152
chr5:9262081	ACL	-0.000239067
chr5:9031237	A&S	-0.000239065
chr6:62166053	CAND	0.00023904
chr8:24053167	SYN	0.000238955
chr14:47873305	SYN	0.000238887
chr12:45503375	ACL	0.000238823
chr10:20476472	A&S	-0.00023875
chr33:18240005	CAND	-0.000238731
chr10:40609026	SYN	-0.000238712
chr16:8396922	A&S	-0.000238684
chr3:59573079	CAND	-0.000238492
chr10:31830674	ACL	-0.00023842
chr4:51368377	ACL	-0.00023842
chr15:16291048	SYN	-0.000238283
chr13:10134178	SYN	-0.000238182
chr29:27469379	SYN	0.000238136
chr10:10910584	ACL	-0.000238098
chr30:14850574	CAND	-0.000238098
chr3:52024241	CAND	0.000237883
chr27:25560687	ACL	-0.000237814
chr1:31246889	A&S	0.000237754
chr17:52715039	ACL	-0.000237753
chr1:22149088	SYN	0.000237707
chr10:67336015	SYN	0.000237589
chr3:2414211	SYN	0.000237508
chr24:17543589	A&S	0.000237479
chr33:7507214	SYN	0.000237311
chr21:28632903	SYN	0.000237285
chr18:45184736	SYN	0.000237214
chr9:53876177	ACL	0.000237196
chr33:23215832	SYN	0.000237176
chr2:56375460	ACL	0.00023717
chr11:17532373	CAND	0.000237097
chr32:11344333	SYN	0.000236944
chr9:15530595	ACL	0.00023687
chr38:21573656	SYN	-0.000236855
chr5:45397423	ACL	-0.000236793
chr32:11349138	SYN	0.000236792
chr21:31706184	SYN	0.00023675
chr29:11050773	ACL	-0.00023658
chr9:22488866	A&S	-0.000236571
chr12:2514056	SYN	0.00023655
chr4:41949612	ACL	-0.000236529
chr9:35205584	ACL	-0.000236509
chr3:59322829	CAND	-0.000236485
chr7:72661601	ACL	0.000236306
chr8:36631521	CAND	-0.000236227
chr29:8186507	ACL	0.000236166
chr3:23462766	ACL	0.000236111
chr27:31694413	SYN	0.000236093
chr14:47932244	SYN	0.000235991
chr1:119535908	SYN	0.000235937
chr16:41288266	SYN	-0.000235801
chr16:47854776	SYN	0.00023574
chr20:44638282	SYN	-0.000235643
chr3:59626659	CAND	0.00023564
chr8:38249169	A&S	0.000235628
chr5:40856309	SYN	-0.000235322
chr5:77838807	ACL	0.0002353
chr9:42621818	SYN	-0.000234969
chr16:47664281	SYN	-0.0002348
chr21:37464648	ACL	0.000234655
chr4:51362163	ACL	-0.000234547
chr33:17624851	A&S	-0.000234273
chr15:55471350	SYN	0.000234124
chr20:25051477	ACL	0.000234103
chr21:32908891	ACL	0.000234083
chr30:18209132	ACL	-0.000233935
chr38:117778	CAND	-0.000233887
chr1:71280216	A&S	0.000233725
chr8:28892284	ACL	0.000233681
chr15:15513970	SYN	-0.000233661
chr24:35583617	SYN	-0.000233587
chr8:10069256	ACL	-0.000233557
chr25:34231079	ACL	-0.000233553
chr24:37831506	ACL	-0.000233396
chr12:12211979	CAND	0.000233298
chr34:11199330	SYN	-0.00023327
chr15:23407619	ACL	-0.00023327
chr6:62180701	CAND	0.000233227
chr18:49441677	ACL	-0.000233195
chr1:17051426	SYN	0.000232904
chr4:51367980	ACL	-0.000232889
chr3:2448283	SYN	0.000232833
chr15:55461329	SYN	0.000232804
chr14:9170514	SYN	0.000232728
chr13:39072380	ACL	0.000232664
chr28:29867744	SYN	0.000232175
chr18:45177561	SYN	0.000232152
chr12:43624125	SYN	-0.000232114
chr29:1152259	ACL	0.00023186
chr20:24993808	ACL	-0.000231857
chr3:23762149	ACL	-0.000231829
chr3:2443564	SYN	0.000231608
chr9:26166194	CAND	0.000231586
chr32:21072576	ACL	-0.000231584
chr18:16848091	ACL	-0.000231575
chr2:73882838	SYN	-0.000231386
chr12:32800520	CAND	0.000231353
chr35:6645517	SYN	0.000231183
chr27:18525236	A&S	0.000231159
chr36:10956405	SYN	0.000231148
chr27:9383234	SYN	-0.000231106
chr3:59574186	CAND	-0.000230926
chr10:40591561	SYN	-0.000230858
chr3:59649421	CAND	-0.000230728
chr10:26339450	ACL	-0.000230519
chr3:24219718	CAND	0.00023043
chr1:22446024	SYN	-0.000230219
chr6:62154431	CAND	-0.00023013
chr6:61960209	CAND	0.000230076
chr14:9697359	SYN	0.000229896
chr1:22185472	SYN	0.000229648
chr29:24714869	SYN	-0.000229527
chr8:10077938	ACL	-0.000229507
chr10:7111751	ACL	-0.000229497
chr20:44470963	ACL	-0.000229375
chr10:34524656	SYN	-0.000229316
chr29:308170	ACL	-0.000229282
chr35:23310447	SYN	0.000229164
chr33:25884611	CAND	-0.000229101
chr8:10038176	ACL	-0.000229074
chr1:22443967	SYN	-0.000228974
chr5:9248003	ACL	-0.000228938
chr8:53786760	SYN	-0.00022891
chr6:62051657	CAND	-0.000228626
chr6:62182232	CAND	0.000228457
chr9:44773238	SYN	-0.000228346
chr12:43627368	SYN	-0.000228306
chr34:26353919	A&S	-0.000228195
chr27:31179855	SYN	0.000228045
chr10:20547626	A&S	0.000227991
chr6:74209497	SYN	0.00022791
chr13:39472424	SYN	-0.000227876
chr32:28225334	ACL	0.000227651
chr20:25029630	ACL	0.000227611
chr28:17217016	SYN	-0.000227507
chr7:72359086	ACL	-0.000227326
chr38:125324	CAND	-0.000227317
chr27:31677323	SYN	0.000227156
chr27:31689635	SYN	0.000227108
chr9:60892442	A&S	-0.000226942
chr25:36819262	SYN	0.000226912
chr9:26203215	CAND	0.000226804
chr18:49537367	ACL	-0.000226793
chr18:17347810	ACL	-0.000226764
chr25:36818269	SYN	0.000226746
chr3:24135073	CAND	-0.000226651
chr27:31239276	SYN	-0.000226617
chr30:7477048	SYN	-0.000226575
chr22:45394244	A&S	-0.000226387
chr36:30537663	CAND	-0.00022635
chr34:26376134	A&S	-0.000226335
chr20:44473691	ACL	-0.000226126
chr1:15199402	SYN	-0.000225844
chr37:14420267	SYN	-0.00022584
chr7:72355249	ACL	-0.000225795
chr20:25023936	ACL	0.000225683
chr36:20065688	ACL	0.000225555
chr14:47974612	SYN	0.000225553
chr12:45509459	ACL	0.000225409
chr20:24998616	ACL	0.000225397
chr5:9236504	ACL	-0.000225335
chr11:17342126	CAND	-0.000225334
chr11:62485050	A&S	-0.00022524
chr32:28221412	ACL	0.000225238
chr26:31208589	SYN	-0.000225218
chr36:30470127	CAND	-0.000225203
chr9:722886	ACL	0.000225145
chr18:45721665	SYN	-0.000225093
chr10:43971583	SYN	-0.000225072
chr17:58778678	ACL	-0.000225051
chr15:54450152	SYN	0.000225047
chr30:17399392	SYN	-0.000225023
chr6:68470501	SYN	-0.000224941
chr2:29889816	SYN	0.000224846
chr9:40920348	SYN	-0.000224715
chr10:34443530	SYN	0.000224714
chr4:51362665	ACL	-0.000224681
chr10:44034116	SYN	-0.000224539
chr8:28856348	ACL	0.00022436
chr11:17445934	CAND	-0.000224329
chr10:56251896	SYN	0.000224305
chr27:36040327	SYN	0.000224296
chr36:22089765	ACL	0.000224058
chr12:2666983	CAND	0.000223995
chr5:79985299	SYN	-0.000223991
chr8:10050173	ACL	-0.000223989
chr29:11009857	ACL	-0.000223955
chr4:51479553	ACL	-0.000223949
chr9:44658635	SYN	-0.000223899
chr21:37344100	ACL	0.000223872
chr5:65304898	ACL	-0.000223862
chr2:29881287	SYN	0.000223763
chr16:47874315	SYN	0.000223721
chr3:23615290	ACL	0.000223553
chr32:21067748	ACL	0.000223338
chr33:25893072	CAND	0.000223326
chr21:33991575	ACL	-0.000223254
chr26:31212404	SYN	-0.000223094
chr7:13712844	ACL	0.000222994
chr21:33984664	ACL	-0.000222951
chr2:29872330	SYN	0.000222925
chr38:2368331	SYN	-0.00022283
chr4:51526217	ACL	0.00022283
chr27:18376398	A&S	0.000222802
chr6:63011991	SYN	0.00022278
chr27:18497340	A&S	0.000222702
chr9:49779867	ACL	0.000222252
chr2:42552611	ACL	-0.000222248
chr29:27485378	SYN	0.000222231
chr20:45260462	CAND	0.000222126
chr30:14669102	CAND	0.000221987
chr10:34381076	SYN	-0.000221962
chr5:20965183	SYN	0.000221946
[truncated: 441,230+ more rows]
